# Supplementary material for: Value of multiplex PCR for detection of antimicrobial resistance in samples retrieved from patients with orthopaedic infections
Source: BMC Microbiol. 2020 Apr 14;20:88. doi: 10.1186/s12866-020-01741-7 (PMC7155317; doi:10.1186/s12866-020-01741-7)
Supplement: Supplementary file 1 — Additional file 1. Raw data of the concordant microorganisms and their detected resistances by mPCR and culture. [file 12866_2020_1741_MOESM1_ESM.xlsx]

## Sheet: Tabelle1
Number	Sample	Concordant microorganism	Code	resistance mPCR	resistance culture	additional resistance	not tested
1	SonicationFluidProsthesis	CoNS	1	0	1, 2, 3, 5, 6, 7,8	10, 11, 13, 14, 15	-
2	SonicationFluidProsthesis	CoNS	1	1,2,3	1, 3, 6, 7, 8	10, 11, 12, 13, 15	-
3	SonicationFluidProsthesis	CoNS	1	2	0	0	1, 2, 6
4	SonicationFluidProsthesis	Streptococcus agalactiae	3	0	0	15	1, 2, 5, 6, 7
5	SonicationFluidProsthesis	CoNS	1	2.3	1, 2, 3, 6, 7, 8	10, 11, 12, 13, 14, 15	-
6	SonicationFluidProsthesis	CoNS	1	1,2,3	1, 2, 3, 5, 6, 7, 8	10, 11, 12, 13, 14, 15, 17	-
7	SonicationFluidProsthesis	CoNS	1	2.3	1, 2, 6, 7, 8	10, 11, 12, 13, 14, 15	-
8	SonicationFluidProsthesis	Enterococcus faecalis	4	0	0	10, 12, 13	1, 3, 5, 6
9	SonicationFluidProsthesis	CoNS	1	0	6	0	5
10	SonicationFluidProsthesis	Enterococcus faecalis	4	0	8	10,12,13,10,15	1, 2, 3, 5, 6
11	SonicationFluidProsthesis	Enterococcus faecalis	4	0	8	10,12,13,10,15	1, 2, 3, 5, 6
12	SonicationFluidProsthesis	Proteus mirabilis	9	0	0	13, 20	1, 3, 4, 5
13	SonicationFluidProsthesis	Streptococcus agalactiae	3	0	0	0	1, 2, 5, 7
14	SonicationFluidProsthesis	CoNS	1	0	1, 2, 6, 7, 8	10,11,12	4, 5
15	SonicationFluidProsthesis	S.aureus	2	0	6	11, 12, 22	4, 5
16	SonicationFluidProsthesis	E.Coli	5	2.8	8	10,11,13	1, 3, 4, 5
17	SonicationFluidProsthesis	Cutibacterium acnes	6	0	0	0	1, 2, 3, 4, 6, 7
18	SonicationFluidProsthesis	Enterococcus faecalis	4	0	0	10, 12, 13, 15	1, 3, 5, 6
19	SonicationFluidProsthesis	CoNS	1	0	0	0	1, 5, 6
20	SonicationFluidProsthesis	Cutibacterium acnes	6	0	0	21	1, 2, 4, 5, 6
21	SonicationFluidProsthesis	Enterococcus faecalis	4	2.3	1,3, 6, 7, 8	10, 11, 12, 15	2
22	SonicationFluidProsthesis	CoNS	1	2.3	1, 2, 3, 6, 7, 8	10, 11, 12	-
23	SonicationFluidProsthesis	E.Coli	5	0	0	0	1, 3, 4, 5
24	SonicationFluidProsthesis	Enterococcus faecalis	4	0	0	10,12,13	1, 3, 5, 6, 8
25	SonicationFluidProsthesis	Cutibacterium acnes	6	0	0	21	1, 2, 4, 6, 8
26	SonicationFluidProsthesis	CoNS	1	0	1,3,6, 7, 8	10,11,12,13,15,16	-
27	SonicationFluidProsthesis	CoNS	1	3	3, 6	12.14	-
28	SonicationFluidProsthesis	E.Coli	5	0	0	0	1, 3, 4, 5
29	SonicationFluidProsthesis	CoNS	1	0	1,3,6, 7, 8	10,11,12,15,16	-
30	SonicationFluidProsthesis	Cutibacterium acnes	6	0	0	21	1, 2, 4, 6, 8
31	SonicationFluidProsthesis	Enterococcus faecalis	4	0	0	10, 12, 13	1, 3, 5, 6
32	SonicationFluidProsthesis	CoNS	1	1,2,3	1,2,3,5,6, 7, 8	10,11,12,15	-
33	SonicationFluidProsthesis	CoNS	1	3	1,2,3,5,6, 7, 8	10,11,12,15,16	-
34	SonicationFluidProsthesis	Cutibacterium avidum	6	0	0	21	1, 2, 4, 6
35	SonicationFluidProsthesis	S.aureus	2	0	6	11,12,22	-
36	SonicationFluidProsthesis	S.aureus	2	0	6	11, 12	-
37	SonicationFluidProsthesis	S.aureus	2	0	6	0	-
38	SonicationFluidProsthesis	Streptococcus agalactiae	3	0	0	0	1,2,5,6,7
39	SonicationFluidOsteosynthesis	CoNS	1	0	6	16	-
40	SonicationFluidOsteosynthesis	Enterococcus faecium	4	0	2, 7, 8	11, 12, 13, 15	1, 3, 5, 6
41	SonicationFluidOsteosynthesis	CoNS	1	0	-	12, 14	-
42	SonicationFluidOsteosynthesis	CoNS	1	1.3	1, 2, 6, 7	11, 12, 15, 16	-
43	SonicationFluidOsteosynthesis	Enterobacter cloacae complex	7	2, 3	-	11, 12, 20	1, 3, 4, 5
44	SonicationFluidOsteosynthesis	S.aureus	2	0	6	11, 22	-
45	SonicationFluidOsteosynthesis	E.Coli	5	0	-	11, 13	1, 3, 4, 5
46	SonicationFluidOsteosynthesis	S.aureus	2	1, 3, 5	1, 2, 3, 5, 6, 7	10, 11, 12, 13, 15, 16, 22	-
47	SonicationFluidOsteosynthesis	S.aureus	2	0	3, 6	11, 22
48	SonicationFluidOsteosynthesis	Klebsiella pneumoniae	10	0	-	11, 13	1, 3, 4, 5
49	SonicationFluidOsteosynthesis	Enterobacter cloacae complex	7	0	-	11, 12	1, 3, 4, 5
50	SonicationFluidOsteosynthesis	Cutibacterium acnes	6	0	-	-	1, 2, 4, 5, 6
51	SonicationFluidOsteosynthesis	CoNS	1	0	6	11, 22	-
52	SonicationFluidOsteosynthesis	Cutibacterium acnes	6	0	-	21	1, 2, 4, 6
53	SonicationFluidOsteosynthesis	Streptococcus agalactiae	3	0	3	15	1, 2, 5, 6, 7
54	SonicationFluidOsteosynthesis	Enterobacter cloacae complex	7	1, 2, 3	-	11, 12, 14	1, 3, 4, 5
55	SonicationFluidOsteosynthesis	Cutibacterium acnes	6	0	-	21	1, 2, 4, 6
56	SonicationFluidOsteosynthesis	S.aureus	2	0	6	-	-
57	SonicationFluidOsteosynthesis	S.aureus	2	0	6	10, 11, 22	-
58	SonicationFluidOsteosynthesis	CoNS	1	1, 2	1, 2, 3, 6, 7	10, 11, 12	-
59	SonicationFluidOsteosynthesis	CoNS	1	3	1, 2, 6, 7	10, 11, 12	-
60	SonicationFluidOsteosynthesis	Finegoldia magna	8	0	-	-	1, 2, 4, 5, 6
61	SynovialFluidProsthesis	S.aureus	2	1, 3, 5	1, 3, 6, 7	10, 11, 12, 22	-
62	SynovialFluidProsthesis	E.Coli	5	8	-	11, 13	1, 3, 4, 5
63	SynovialFluidProsthesis	CoNS	1	2	1, 2, 6, 7	10, 11, 12	-
64	SynovialFluidProsthesis	Streptococcus agalactiae	3	0	-	15	1, 2, 5, 6, 7
65	SynovialFluidProsthesis	Streptococcus agalactiae	3	0	-	15	1, 2, 5, 6, 7
66	SynovialFluidProsthesis	CoNS	1	2, 3	1, 2, 3, 6, 7	10, 11, 12	-
67	SynovialFluidProsthesis	CoNS	1	1	1, 2, 6, 7	10, 11, 12	-
68	SynovialFluidProsthesis	CoNS	1	0	6	13	1, 5
69	SynovialFluidProsthesis	Streptococcus agalactiae	3	0	-	-	1, 2, 5, 6, 7
70	SynovialFluidProsthesis	Streptococcus agalactiae	3	0	-	-	1, 2, 5, 6, 7
71	SynovialFluidProsthesis	S.aureus	2	0	6	11, 22	-
72	SynovialFluidProsthesis	E.Coli	5	2, 8	8	11, 13	1, 3, 4, 5
73	SynovialFluidProsthesis	Cutibacterium acnes	6	0	-	21	1, 2, 4, 5, 6, 7, 8
74	SynovialFluidProsthesis	E.Coli	5	0	-	-	1, 3, 4, 5
75	SynovialFluidProsthesis	E.Coli	5	0	-	-	1, 3, 4, 5
76	SynovialFluidProsthesis	S.aureus	2	0	6	-	-
77	SynovialFluidProsthesis	CoNS	1	3	1, 3, 7	10, 11, 12, 15, 16	-
78	SynovialFluidProsthesis	Streptococcus agalactiae	3	0	2, 5	-	1, 3, 6, 7
79	SynovialFluidProsthesis	CoNS	1	0	1, 2, 6, 7	10, 11, 15	4, 5
80	SynovialFluidProsthesis	CoNS	1	0	3, 6	14	-
81	SynovialFluidProsthesis	CoNS	1	1, 3	1, 2, 3, 6, 7	10, 11, 12, 13, 14, 15	-
82	SynovialFluidProsthesis	S.aureus	2	0	6	-	-
83	SynovialFluidProsthesis	Enterococcus faecalis	4	0	2	10, 12, 13, 15	1, 3, 5, 6
84	SynovialFluidProsthesis	CoNS	1	0	2, 3, 6	10, 15	-
85	SynovialFluidProsthesis	CoNS	1	1, 3	1, 3, 6, 7	10, 11, 12	-
86	SynovialFluidProsthesis	S.aureus	2	0	6	-	-
87	SynovialFluidProsthesis	Enterococcus faecalis	4	2	2	10, 12, 13, 15	1, 3, 5, 6
88	SynovialFluidProsthesis	CoNS	1	1	1, 2, 3, 5, 6, 7	10, 11, 12, 15	-
89	SynovialFluidProsthesis	CoNS	1	1	1, 2, 3, 5, 6, 7	10, 11, 12, 15	-
90	SynovialFluidProsthesis	E.Coli	5	8	8	-	1, 3, 4, 5
91	SynovialFluidProsthesis	Streptococcus agalactiae	3	0	-	-	1, 2, 5, 6, 7, 8
92	SynovialFluidNative	S.aureus	2	0	3.6	15	-
93	SynovialFluidNative	Streptococcus agalactiae	3	0	3	15	1, 2, 5, 7
94	SynovialFluidNative	S.aureus	2	0	6	10, 11, 22	-

## Sheet: Codes
Concordant Microorganism	1	CoNS					PCR-resistance	antibiotics	possible resistance marker
	2	S.aureus					0	no resistance
	3	Streptococcus agalactiae					1	Oxycillin/Methicillin	mecA, mecC
	4	Enterococcus spp.					2	Aminoglykosides	aac(6')/aph(2''), aacA4
	5	E.Coli					3	Macrolides/Lincosamides	ermA, ermC
	6	Cutibacterium spp					4	Vancomycin	vanA, vanB
	7	Enterobacter cloacae complex					5	Rifampicin	rpoB
	8	Finegoldia magna					6	3rd generation Cephalosporins	ctx-M
	9	Proteus spp					7	Carbapenem	vim, imp, kpc, ndm, oxa-23, oxa-24. oxa48, oxa-58
	10	Klebsiella pneumoniae					8	Fluoroquinolones	gyrA (E.Coli)
							culture
							0	no resistance
							1	Oxycillin/Methicillin	Oxacillin, Isoxazolylpenicillin
							2	Aminoglykosides	Gentamicin, Tobramycin
							3	Macrolides/Lincosamides	makrolid: Erythromycin, Lincosamid: Clindamycin
							4	Vancomycin
							5	Rifampicin
							6	3rd generation Cephalosporins	Ceftriaxon
							7	Carbapenem	Imipenem, Meropenem
							8	Fluoroquinolones (E.coli)
							9	no bacterial growth
							10	Flourchinolone	Levofloxacin, Ciprofloxacin, Moxifloxacin
							11	Aminopenicillin (β-Laktam-AB)	Ampicillin/Sulbactam, Piperacillin/Tazobactam
							12	Cephalosporine	1. Gen:Cefazolin, 2.Gen:Cefuroxim, 3.Gen: Ceftriaxon, Ceftazidim
							13	Cotrimoxazol (Trimethoprim/Sulfamethoxazol)
							14	Fosfomycin (Epoxid-AB)
							15	Doxycyclin (Tetracyclin)
							16	Fusidinsäure (Steroid-AB)
							17	Glycopeptide	Vancomycin, Teicoplanin
							18	Daptomycin (=Cubicin; cyclisches Lipopeptid)	stärkstes bakterizes AB
							19	Linezolid (Oxazolodinone)
							20	Tigecyclin (Glycylcycline)
							21	metronidazol (Nitroimidazole)
							22	penicillin
